# Supplementary material for: Transcranial Magneto-Acoustic Stimulation Attenuates Synaptic Plasticity Impairment through the Activation of Piezo1 in Alzheimer’s Disease Mouse Model
Source: Research (Wash D C). 2023 May 8;6:0130. doi: 10.34133/research.0130 (PMC10202414; doi:10.34133/research.0130)
Supplement: Supplementary Materials — Section S1. Figs. S1 to S8. Table S1. [file research.0130.f1.zip]

Archive with 9 entries (9 files):
- Revised Supplementary Materials (Clean Version).docx
- rev-Supplemental Fig. S8.jpg
- rev-Supplemental Fig. S7.tif
- Supplemental Fig. S1.tif
- Supplemental Fig. S2.tif
- Supplemental Fig. S3.tif
- Supplemental Fig. S4.tif
- Supplemental Fig. S5.tif
- Supplemental Fig. S6..tif
